# Supplementary material for: Inhibitory Effect of a Tankyrase Inhibitor on Mechanical Stress-Induced Protease Expression in Human Articular Chondrocytes
Source: Int J Mol Sci. 2024 Jan 24;25(3):1443. doi: 10.3390/ijms25031443 (PMC10855100; doi:10.3390/ijms25031443)
Supplement: Supplementary file 1 [file ijms-25-01443-s001.zip]

Archive with 1 entries (1 files):
- ijms-2795958-supplementary.pdf
